# Supplementary material for: Risk and protective factors for new‐onset binge eating, low weight, and self‐harm symptoms in >35,000 individuals in the UK during the COVID‐19 pandemic
Source: Int J Eat Disord. 2022 Oct 31;56(1):91–107. doi: 10.1002/eat.23834 (PMC9874817; doi:10.1002/eat.23834)
Supplement: Supplementary file 2 — Appendix S2: Supporting Information [file EAT-56--s003.xlsx]

## Sheet: Education as exposure
Table A1: Additional analysis A = analysis in which we included education as an exposure and dropped participants aged 16-25
Exposure	Odds ratio	Standard error	statistic	P value	Lower confidence interval	Higher confidence interval
Binge eating (n = 21,652)
GCSE/CSE or equivalent	0.809233	0.108379	-1.95304	0.0508151	0.655466	1.00266
NVQ, HND, HNC or equivalent	0.619397	0.120994	-3.95894	7.52816e-05	0.488994	0.785939
A-levels or equivalent	0.703915	0.106459	-3.29797	0.000973864	0.572369	0.868984
University/Other professional qualifications	0.562009	0.0990665	-5.81668	6.0028e-09	0.46384	0.684116
Low weight (n = 21,680)
GCSE/CSE or equivalent	0.659721	0.128662	-3.2328	0.00122583	0.514089	0.851654
NVQ, HND, HNC or equivalent	0.61757	0.145079	-3.32207	0.000893517	0.46509	0.821779
A-levels or equivalent	0.638354	0.124957	-3.59215	0.000327965	0.501275	0.818442
University/Other professional qualifications	0.471121	0.115523	-6.51508	7.26524e-11	0.377185	0.593488
Suicidal and/or self-harm ideation (n = 16,304)
GCSE/CSE or equivalent	0.900144	0.128921	-0.816007	0.414496	0.700804	1.16203
NVQ, HND, HNC or equivalent	0.863954	0.138929	-1.05259	0.292527	0.659074	1.13656
A-levels or equivalent	0.902183	0.126712	-0.812373	0.416577	0.705551	1.15982
University/Other professional qualifications	0.919338	0.116929	-0.719249	0.471987	0.733352	1.1602
Self-harm (n = 27,013)
GCSE/CSE or equivalent	1.0681	0.274247	0.240219	0.810161	0.639604	1.88682
NVQ, HND, HNC or equivalent	1.06904	0.289319	0.230745	0.817513	0.618405	1.93626
A-levels or equivalent	1.12048	0.265558	0.428364	0.668386	0.684559	1.95118
University/Other professional qualifications	1.12014	0.25239	0.449504	0.653068	0.705116	1.90817
Note. Reference category is 'No formal qualifications'. Covariates include age, sex, race, and psychiatric disorder. Blue boxes indicate significant results (p < 0.0038).

## Sheet: Sex x age
Table A2: Additional analysis B = analysis in which we included stratified participants by age category to investigate the interaction between sex and age
Exposure	Odds ratio	Standard error	statistic	P value	Lower confidence interval	Higher confidence interval
Binge eating
Female (in age group 16-25; n = 1,723)	1.20624	0.171776	1.09156	0.275025	0.868	1.70427
Female (in age group 26-35; n = 2,524)	1.21621	0.128273	1.52595	0.127021	0.949643	1.57094
Female (in age group 36-45; n = 2,831)	1.35303	0.108237	2.79338	0.00521607	1.09716	1.67747
Female (in age group 46-55; n = 4,842)	1.21878	0.0755634	2.61834	0.00883582	1.05198	1.41476
Female (in age group 56-65; n = 6,610)	1.68151	0.0666651	7.79557	6.41168e-15	1.47672	1.91786
Female (in age group 66-70; n = 2,866)	1.52845	0.10454	4.05828	4.9436e-05	1.24687	1.87884
Female (in age group 71+; n = 2,741)	1.643	0.112263	4.42287	9.74002e-06	1.32027	2.05076
Low weight
Female (in age group 16-25; n = 1,859)	1.20239	0.207486	0.888304	0.374377	0.812438	1.8374
Female (in age group 26-35; n = 2,938)	1.0667	0.18428	0.35038	0.726054	0.751985	1.55159
Female (in age group 36-45; n = 3,010)	0.951519	0.143116	-0.347235	0.728414	0.722499	1.26718
Female (in age group 46-55; n = 4,975)	0.902254	0.0964837	-1.06608	0.286388	0.747995	1.09206
Female (in age group 56-65; n = 6,316)	0.884723	0.0815343	-1.5022	0.133047	0.754529	1.03881
Female (in age group 66-70; n = 2,658)	0.952615	0.132482	-0.36642	0.714052	0.735143	1.23637
Female (in age group 71+; n = 2,515)	0.750174	0.12821	-2.24203	0.0249596	0.582923	0.964044
Suicidal and/or self-harm ideation
Female (in age group 16-25; n = 958)	2.75394	0.207932	4.87194	1.10507e-06	1.85338	4.19747
Female (in age group 26-35; n = 1,823)	1.91732	0.135326	4.81008	1.50867e-06	1.47705	2.51205
Female (in age group 36-45; n = 2,052)	1.72705	0.123788	4.41414	1.01412e-05	1.35962	2.20974
Female (in age group 46-55; n = 3,601)	1.3777	0.0883874	3.62509	0.000288857	1.16016	1.64077
Female (in age group 56-65; n = 5,009)	1.71743	0.0726929	7.43992	1.00747e-13	1.49059	1.98218
Female (in age group 66-70; n = 2,325)	2.5475	0.120324	7.77164	7.74784e-15	2.01794	3.23538
Female (in age group 71+; n = 2,247)	1.84601	0.112995	5.42527	5.78679e-08	1.481	2.30694
Self-harm
Female (in age group 16-25; n = 1,789)	1.41723	0.243446	1.43237	0.152039	0.898624	2.34461
Female (in age group 26-35; n = 3,260)	1.47962	0.192316	2.03718	0.0416323	1.0285	2.19097
Female (in age group 36-45; n = 3,763)	1.1681	0.193626	0.802462	0.422286	0.807979	1.72992
Female (in age group 46-55; n = 6,303)	1.39266	0.164804	2.00976	0.044457	1.01663	1.94247
Female (in age group 56-65; n = 8,130)	1.1337	0.156457	0.802042	0.422528	0.8379	1.54905
Female (in age group 66-70; n = 3,405)	0.929532	0.2618	-0.279121	0.780152	0.557278	1.56374
Female (in age group 71+; n = 3,236)	0.864401	0.287967	-0.506026	0.612839	0.489295	1.52383
Note. Sex = assigned sex at birth. Reference category = being male. Blue boxes indicate significant results (p < 0.0038). We did not include any covariates.
