# Supplementary material for: Risk and protective factors for new‐onset binge eating, low weight, and self‐harm symptoms in >35,000 individuals in the UK during the COVID‐19 pandemic
Source: Int J Eat Disord. 2022 Oct 31;56(1):91–107. doi: 10.1002/eat.23834 (PMC9874817; doi:10.1002/eat.23834)
Supplement: Supplementary file 3 — Appendix S3: Supporting Information [file EAT-56--s002.xlsx]

## Sheet: Sens A - Binge eating
Sensitivity analysis A = analysis in which we excluded participants ascertained for having a psychiatric disorder, i.e., EDGI UK and GLAD survey participants (n = 18,323)
Exposure	Odds ratio	Standard error	statistic	P value	Lower confidence interval	Higher confidence interval
Age: 16-25 years	1.32886	0.0771741	3.68415	0.00022947	1.14145	1.5448
Age: 26-35 years	1.12602	0.0724998	1.63712	0.101606	0.976236	1.2972
Age: 36-45 years	1.06864	0.0698769	0.950027	0.342099	0.931357	1.2249
Age: 56-65 years	0.826531	0.0537308	-3.54579	0.000391439	0.744019	0.918473
Age: 66-70 years	0.651026	0.0685296	-6.26307	3.7748e-10	0.568821	0.744162
Age: 71+ years	0.53497	0.0723647	-8.64433	5.41207e-18	0.463771	0.615932
Female	1.69201	0.0413366	12.7228	4.41465e-37	1.56086	1.83545
Racially minoritised	1.72467	0.0960388	5.67515	1.3857e-08	1.42537	2.07749
Minoritised gender	1.36227	0.182755	1.6916	0.0907213	0.943367	1.93462
Psychiatric disorder	1.92172	0.0421105	15.512	2.8762e-54	1.76957	2.08719
Employment: Key worker	1.2641	0.0517995	4.52444	6.05548e-06	1.14231	1.39951
Employment: Not in paid employment	1.432	0.0746628	4.80924	1.51505e-06	1.23631	1.65676
Employment: Retired	1.16624	0.12671	1.21367	0.224875	0.908393	1.49311
Employment: Student	0.929594	0.0686279	-1.06381	0.287416	0.812685	1.06357
Vulnerable group member	1.34657	0.0467972	6.35856	2.03649e-10	1.2282	1.47551
Pandemic worry score: 21-40	1.51319	0.05218	7.9383	2.04969e-15	1.36679	1.67705
Pandemic worry score: 41-60	2.6489	0.0671785	14.5008	1.19674e-47	2.32239	3.02214
Pandemic worry score: 61-80	3.15545	0.210909	5.44848	5.08016e-08	2.07619	4.75693
Increased loneliness during pandemic	1.15307	0.0461988	3.0829	0.00204991	1.05311	1.26221
Lost someone due to COVID-19	0.932602	0.0761707	-0.916058	0.359636	0.801621	1.08069
Change in main economic activity	1.0205	0.0467171	0.434467	0.663949	0.931201	1.11836
Change in living situation	0.766944	0.0541457	-4.9005	9.55926e-07	0.689197	0.852197
COVID-19 illness and/or positive test	0.386231	0.135768	-7.00696	2.43546e-12	0.293116	0.499539
Note. Covariates are detailed in Table 3 in the main manuscript. Blue boxes indicate significant results (p < 0.0038). Minoritised gender = ‘Transgender’, ‘Non-binary’, and ‘Prefer to self-define’; Racially minoritised = ‘Arab’, ‘Asian’, ‘Black’, ‘Mixed race’, and ‘Other’. The exact definition of all other variables are in the Supplementary materials. Reference category for age is 46-55 years, fo…

## Sheet: Sens A - Low weight
Sensitivity analysis A = analysis in which we excluded participants ascertained for having a psychiatric disorder, i.e., EDGI UK and GLAD survey participants (n = 18,091)
Exposure	Odds ratio	Standard error	statistic	P value	Lower confidence interval	Higher confidence interval
Age: 16-25 years	1.71462	0.092044	5.85799	4.68508e-09	1.43021	2.05195
Age: 26-35 years	0.808993	0.103663	-2.04476	0.0408784	0.658541	0.988977
Age: 36-45 years	0.979652	0.0959984	-0.214153	0.830428	0.810288	1.18076
Age: 56-65 years	1.03965	0.0715097	0.543699	0.586649	0.904146	1.19678
Age: 66-70 years	0.873084	0.0905308	-1.4992	0.133823	0.730289	1.04158
Age: 71+ years	1.02266	0.0880806	0.254394	0.799191	0.859767	1.2145
Female	0.946909	0.0504443	-1.08144	0.279501	0.858057	1.04571
Racially minoritised	1.61818	0.115813	4.15585	3.24084e-05	1.2824	2.02026
Minoritised gender	1.41644	0.208679	1.66832	0.0952518	0.923732	2.09926
Psychiatric disorder	1.6893	0.0552745	9.48566	2.40861e-21	1.51605	1.8829
Employment: Key worker	1.25161	0.0712442	3.15014	0.00163194	1.0891	1.44009
Employment: Not in paid employment	1.7504	0.0924905	6.05301	1.42163e-09	1.45888	2.09673
Employment: Retired	1.81176	0.14525	4.09153	4.2854e-05	1.36078	2.40553
Employment: Student	1.09413	0.0894265	1.00597	0.314431	0.918664	1.30444
Vulnerable group member	1.71289	0.0592826	9.0782	1.10385e-19	1.52408	1.92285
Pandemic worry score: 21-40	1.42358	0.0686366	5.14556	2.66717e-07	1.24562	1.6303
Pandemic worry score: 41-60	2.23671	0.085815	9.38074	6.55112e-21	1.89082	2.64717
Pandemic worry score: 61-80	3.32243	0.212276	5.65631	1.54663e-08	2.16493	4.98684
Increased loneliness during pandemic	1.03986	0.0595919	0.655847	0.511923	0.924997	1.16845
Lost someone due to COVID-19	0.944071	0.0958692	-0.600341	0.548279	0.77916	1.13491
Change in main economic activity	1.06149	0.0617018	0.967085	0.333502	0.940601	1.19802
Change in living situation	0.906211	0.0668546	-1.4731	0.140724	0.793891	1.03183
COVID-19 illness and/or positive test	0.431578	0.175503	-4.788	1.68449e-06	0.300453	0.599249
Note. Covariates are detailed in Table 3 in the main manuscript. Blue boxes indicate significant results (p < 0.0038). Minoritised gender = ‘Transgender’, ‘Non-binary’, and ‘Prefer to self-define’; Racially minoritised = ‘Arab’, ‘Asian’, ‘Black’, ‘Mixed race’, and ‘Other’. The exact definition of all other variables are in the Supplementary materials. Reference category for age is 46-55 years, fo…

## Sheet: Sens A- Suic self-harm ideation
Sensitivity analysis A = analysis in which we excluded participants ascertained for having a psychiatric disorder, i.e., EDGI UK and GLAD survey participants (n = 15,342)
Exposure	Odds ratio	Standard error	statistic	P value	Lower confidence interval	Higher confidence interval
Age: 16-25 years	2.05273	0.0911562	7.88943	3.03567e-15	1.71542	2.45251
Age: 26-35 years	1.19858	0.080941	2.23788	0.0252289	1.02195	1.40367
Age: 36-45 years	1.00984	0.0806594	0.121457	0.903329	0.86143	1.18189
Age: 56-65 years	1.00197	0.0608092	0.032374	0.974174	0.889647	1.12916
Age: 66-70 years	0.764284	0.0766007	-3.50932	0.000449261	0.657263	0.88753
Age: 71+ years	0.8182	0.0761286	-2.63565	0.00839771	0.704322	0.949314
Female	1.74507	0.0453022	12.2907	1.0167e-34	1.59741	1.90787
Racially minoritised	1.68227	0.10614	4.90057	9.55607e-07	1.36203	2.06555
Minoritised gender	3.07714	0.282963	3.97225	7.11967e-05	1.75104	5.34441
Psychiatric disorder	3.5301	0.0496692	25.3945	2.89885e-142	3.203	3.89154
Employment: Key worker	0.981102	0.0592338	-0.32209	0.747385	0.873707	1.1021
Employment: Not in paid employment	1.39188	0.0914434	3.61596	0.000299241	1.16229	1.66356
Employment: Retired	1.14747	0.16018	0.85877	0.390468	0.835938	1.56702
Employment: Student	0.94622	0.0765975	-0.721699	0.47048	0.814477	1.09976
Vulnerable group member	1.25126	0.0517922	4.32786	1.50565e-05	1.13004	1.38445
Pandemic worry score: 21-40	1.67561	0.0593888	8.69149	3.57709e-18	1.49241	1.8837
Pandemic worry score: 41-60	3.06759	0.0812767	13.7911	2.88493e-43	2.61584	3.5975
Pandemic worry score: 61-80	4.76988	0.268219	5.82478	5.71865e-09	2.81269	8.08196
Increased loneliness during pandemic	1.40105	0.0556714	6.05736	1.38371e-09	1.25604	1.56239
Lost someone due to COVID-19	0.719681	0.0969448	-3.39314	0.000690965	0.592822	0.867145
Change in main economic activity	1.20287	0.0550802	3.35348	0.000798033	1.07975	1.34001
Change in living situation	0.764273	0.0675074	-3.98224	6.8268e-05	0.668727	0.87137
COVID-19 illness and/or positive test	0.252653	0.196225	-7.01103	2.36575e-12	0.168109	0.363914
Note. Covariates are detailed in Table 3 in the main manuscript. Blue boxes indicate significant results (p < 0.0038). Minoritised gender = ‘Transgender’, ‘Non-binary’, and ‘Prefer to self-define’; Racially minoritised = ‘Arab’, ‘Asian’, ‘Black’, ‘Mixed race’, and ‘Other’. The exact definition of all other variables are in the Supplementary materials. Reference category for age is 46-55 years, fo…

## Sheet: Sens A - Self-harm
Sensitivity analysis A = analysis in which we excluded participants ascertained for having a psychiatric disorder, i.e., EDGI UK and GLAD survey participants (n = 22,504)
Exposure	Odds ratio	Standard error	statistic	P value	Lower confidence interval	Higher confidence interval
Age: 16-25 years	2.55729	0.148813	6.30959	2.79779e-10	1.9049	3.4167
Age: 26-35 years	1.77313	0.142024	4.03277	5.51242e-05	1.33984	2.33985
Age: 36-45 years	1.09264	0.15539	0.570166	0.568565	0.802115	1.47659
Age: 56-65 years	0.68155	0.1314	-2.9177	0.00352627	0.526699	0.882163
Age: 66-70 years	0.564242	0.177033	-3.23257	0.00122684	0.395039	0.792125
Age: 71+ years	0.568515	0.178483	-3.16404	0.00155598	0.396765	0.80016
Female	1.32423	0.0928496	3.02458	0.00248979	1.10602	1.59201
Racially minoritised	1.25849	0.216387	1.06252	0.288001	0.800864	1.87777
Minoritised gender	2.31908	0.354015	2.37608	0.0174977	1.07852	4.39042
Psychiatric disorder	2.23204	0.101264	7.92894	2.21033e-15	1.83209	2.72554
Employment: Key worker	1.11816	0.117847	0.947696	0.343284	0.88883	1.41138
Employment: Not in paid employment	1.70327	0.158402	3.36204	0.000773689	1.24276	2.31474
Employment: Retired	1.36351	0.246579	1.25745	0.208589	0.831237	2.19116
Employment: Student	1.21802	0.174381	1.131	0.258055	0.865692	1.71548
Vulnerable group member	1.13414	0.105533	1.19274	0.232972	0.919227	1.3906
Pandemic worry score: 21-40	1.08604	0.123096	0.670517	0.502528	0.855841	1.3873
Pandemic worry score: 41-60	1.76231	0.149922	3.77948	0.000157159	1.3138	2.36609
Pandemic worry score: 61-80	2.23863	0.38743	2.08002	0.0375233	0.97024	4.51698
Increased loneliness during pandemic	1.23398	0.106461	1.97484	0.0482867	1.0011	1.51996
Lost someone due to COVID-19	1.23035	0.163024	1.2716	0.203515	0.881693	1.67315
Change in main economic activity	1.15617	0.104309	1.39119	0.164167	0.942545	1.419
Change in living situation	1.119	0.114594	0.98119	0.326499	0.890213	1.39563
COVID-19 illness and/or positive test	0.59807	0.274795	-1.87066	0.0613923	0.332777	0.985208
Note. Covariates are detailed in Table 3 in the main manuscript. Blue boxes indicate significant results (p < 0.0038). Minoritised gender = ‘Transgender’, ‘Non-binary’, and ‘Prefer to self-define’; Racially minoritised = ‘Arab’, ‘Asian’, ‘Black’, ‘Mixed race’, and ‘Other’. The exact definition of all other variables are in the Supplementary materials. Reference category for age is 46-55 years, fo…

## Sheet: Sens B - Binge eating
Sensitivity analysis B = analysis in which we excluded participants with inflammatory bowel disease (n = 22,016)
Exposure	Odds ratio	Standard error	statistic	P value	Lower confidence interval	Higher confidence interval
Age: 16-25 years	0.990797	0.0669236	-0.138156	0.890117	0.868398	1.12895
Age: 26-35 years	0.935184	0.0601759	-1.1136	0.26545	0.830794	1.05185
Age: 36-45 years	1.0357	0.0577766	0.607039	0.543825	0.924544	1.15958
Age: 56-65 years	0.819362	0.0474464	-4.19905	2.68036e-05	0.746637	0.899268
Age: 66-70 years	0.602508	0.0635693	-7.9701	1.58544e-15	0.531533	0.681982
Age: 71+ years	0.536552	0.067119	-9.27592	1.76091e-20	0.469947	0.611422
Female	1.54565	0.0375539	11.5951	4.36168e-31	1.43638	1.6642
Racially minoritised	1.45089	0.0840443	4.42835	9.49549e-06	1.22818	1.70772
Minoritised gender	1.21596	0.137207	1.42509	0.154132	0.923978	1.5834
Psychiatric disorder	1.80566	0.039623	14.9137	2.68432e-50	1.67107	1.95188
Employment: Key worker	1.30141	0.0454428	5.79729	6.73954e-09	1.19073	1.42293
Employment: Not in paid employment	1.42792	0.0621633	5.73037	1.00214e-08	1.26374	1.6125
Employment: Retired	0.955815	0.063356	-0.713289	0.475667	0.844229	1.08225
Employment: Student	1.22875	0.107135	1.92275	0.0545117	0.99467	1.51405
Vulnerable group member	1.60846	0.045265	10.4999	8.64715e-26	1.47154	1.75727
Pandemic worry score: 21-40	1.48874	0.0474041	8.39435	4.68472e-17	1.35725	1.63445
Pandemic worry score: 41-60	2.35461	0.0589578	14.5252	8.38901e-48	2.098	2.64354
Pandemic worry score: 61-80	2.73285	0.172508	5.82783	5.61534e-09	1.94094	3.8214
Increased loneliness during pandemic	1.1483	0.0403804	3.4246	0.000615698	1.06083	1.24278
Lost someone due to COVID-19	0.920798	0.0664014	-1.24266	0.213993	0.80724	1.04733
Change in main economic activity	1.00585	0.0403257	0.144628	0.885004	0.929416	1.08859
Change in living situation	0.793733	0.0456389	-5.06165	4.1564e-07	0.725468	0.867607
COVID-19 illness and/or positive test	0.356758	0.117273	-8.78887	1.51075e-18	0.281466	0.445993
Note. Covariates are detailed in Table 3 in the main manuscript. Blue boxes indicate significant results (p < 0.0038). Minoritised gender = ‘Transgender’, ‘Non-binary’, and ‘Prefer to self-define’; Racially minoritised = ‘Arab’, ‘Asian’, ‘Black’, ‘Mixed race’, and ‘Other’. The exact definition of all other variables are in the Supplementary materials. Reference category for age is 46-55 years, fo…

## Sheet: Sens B - Low weight
Sensitivity analysis B = analysis in which we excluded participants with inflammatory bowel disease (n = 22,747)
Exposure	Odds ratio	Standard error	statistic	P value	Lower confidence interval	Higher confidence interval
Age: 16-25 years	1.33647	0.0799584	3.6273	0.000286406	1.14148	1.56184
Age: 26-35 years	0.660909	0.0836396	-4.95148	7.36511e-07	0.56009	0.777521
Age: 36-45 years	0.850726	0.0781447	-2.0688	0.0385649	0.729168	0.99063
Age: 56-65 years	0.959683	0.0621695	-0.661933	0.508014	0.849727	1.08428
Age: 66-70 years	0.746414	0.0846054	-3.45692	0.000546381	0.631326	0.87974
Age: 71+ years	0.972732	0.0806768	-0.342681	0.731839	0.829478	1.13816
Female	0.940948	0.046219	-1.31694	0.18786	0.859777	1.03058
Racially minoritised	1.44795	0.104184	3.55284	0.000381095	1.17501	1.76836
Minoritised gender	1.23237	0.1628	1.28343	0.199342	0.885073	1.67785
Psychiatric disorder	1.60275	0.0526275	8.96333	3.15013e-19	1.44627	1.77768
Employment: Key worker	1.22902	0.0618939	3.33179	0.000862901	1.08917	1.38831
Employment: Not in paid employment	1.58266	0.0778513	5.89726	3.69592e-09	1.3581	1.84291
Employment: Retired	0.997152	0.083025	-0.0343526	0.972596	0.847561	1.17364
Employment: Student	1.72269	0.126286	4.30676	1.65662e-05	1.34256	2.20311
Vulnerable group member	1.89335	0.0545948	11.6924	1.39318e-31	1.70027	2.10607
Pandemic worry score: 21-40	1.35759	0.0629926	4.85316	1.21512e-06	1.20101	1.53748
Pandemic worry score: 41-60	2.06334	0.0756522	9.57439	1.02457e-21	1.77969	2.39422
Pandemic worry score: 61-80	3.26528	0.174528	6.78027	1.1995e-11	2.30106	4.56647
Increased loneliness during pandemic	1.00286	0.0526467	0.0542083	0.956769	0.904357	1.11168
Lost someone due to COVID-19	1.01741	0.0807828	0.21362	0.830844	0.866035	1.18887
Change in main economic activity	1.02518	0.0532203	0.467206	0.640352	0.923667	1.13797
Change in living situation	0.898319	0.0578821	-1.85256	0.0639456	0.801246	1.00537
COVID-19 illness and/or positive test	0.549731	0.13158	-4.54723	5.43566e-06	0.420764	0.705395
Note. Covariates are detailed in Table 3 in the main manuscript. Blue boxes indicate significant results (p < 0.0038). Minoritised gender = ‘Transgender’, ‘Non-binary’, and ‘Prefer to self-define’; Racially minoritised = ‘Arab’, ‘Asian’, ‘Black’, ‘Mixed race’, and ‘Other’. The exact definition of all other variables are in the Supplementary materials. Reference category for age is 46-55 years, fo…

## Sheet: Sens B- Suic self-harm ideation
Sensitivity analysis B = analysis in which we excluded participants with inflammatory bowel disease (n = 15,849)
Exposure	Odds ratio	Standard error	statistic	P value	Lower confidence interval	Higher confidence interval
Age: 16-25 years	1.90844	0.0796134	8.11778	4.74776e-16	1.63211	2.23005
Age: 26-35 years	1.40445	0.0675491	5.02813	4.95276e-07	1.23	1.60294
Age: 36-45 years	1.10052	0.0677044	1.41465	0.15717	0.963402	1.25628
Age: 56-65 years	0.889952	0.0544157	-2.14255	0.0321493	0.800006	0.990241
Age: 66-70 years	0.620268	0.0710903	-6.71827	1.8389e-11	0.539165	0.712483
Age: 71+ years	0.678097	0.0713375	-5.44544	5.1677e-08	0.589161	0.779306
Female	1.98592	0.0422279	16.2471	2.34189e-59	1.82884	2.1581
Racially minoritised	1.60619	0.0934788	5.0692	3.995e-07	1.33494	1.92621
Minoritised gender	3.52883	0.21743	5.7994	6.65529e-09	2.30899	5.43071
Psychiatric disorder	4.53097	0.0468795	32.2302	6.66514e-228	4.13455	4.9687
Employment: Key worker	0.974372	0.0530232	-0.48964	0.624388	0.878298	1.08123
Employment: Not in paid employment	1.38944	0.0824018	3.99146	6.56691e-05	1.18172	1.63239
Employment: Retired	0.992289	0.0728634	-0.106243	0.91539	0.860345	1.1448
Employment: Student	0.920516	0.138569	-0.597684	0.55005	0.700456	1.20618
Vulnerable group member	1.5135	0.053254	7.78209	7.13379e-15	1.36313	1.67961
Pandemic worry score: 21-40	1.57155	0.0538834	8.38969	4.8744e-17	1.41462	1.74737
Pandemic worry score: 41-60	2.54816	0.0735813	12.7121	5.0657e-37	2.20612	2.94379
Pandemic worry score: 61-80	3.38742	0.232005	5.2588	1.45e-07	2.15401	5.36198
Increased loneliness during pandemic	1.31907	0.0504722	5.48679	4.09303e-08	1.19469	1.45608
Lost someone due to COVID-19	0.725422	0.0852043	-3.76744	0.000164932	0.612295	0.855249
Change in main economic activity	1.17526	0.0491202	3.28772	0.00101003	1.06737	1.29404
Change in living situation	0.701404	0.0612729	-5.7884	7.10618e-09	0.621484	0.790255
COVID-19 illness and/or positive test	0.242678	0.172263	-8.22011	2.03314e-16	0.170267	0.335151
Note. Covariates are detailed in Table 3 in the main manuscript. Blue boxes indicate significant results (p < 0.0038). Minoritised gender = ‘Transgender’, ‘Non-binary’, and ‘Prefer to self-define’; Racially minoritised = ‘Arab’, ‘Asian’, ‘Black’, ‘Mixed race’, and ‘Other’. The exact definition of all other variables are in the Supplementary materials. Reference category for age is 46-55 years, fo…

## Sheet: Sens B - Self-harm
Sensitivity analysis B = analysis in which we excluded participants with inflammatory bowel disease (n = 26,759)
Exposure	Odds ratio	Standard error	statistic	P value	Lower confidence interval	Higher confidence interval
Age: 16-25 years	2.53455	0.111658	8.32915	8.14239e-17	2.03375	3.15168
Age: 26-35 years	1.94512	0.102131	6.5144	7.29797e-11	1.59192	2.37636
Age: 36-45 years	1.21895	0.11058	1.79043	0.0733846	0.980054	1.5124
Age: 56-65 years	0.636687	0.105125	-4.29466	1.74964e-05	0.517734	0.782024
Age: 66-70 years	0.477759	0.153519	-4.81145	1.49836e-06	0.350451	0.640515
Age: 71+ years	0.44292	0.163359	-4.98512	6.19223e-07	0.318012	0.604285
Female	1.47339	0.0761671	5.08832	3.61243e-07	1.27125	1.7138
Racially minoritised	1.38821	0.15184	2.16028	0.0307508	1.0179	1.84828
Minoritised gender	1.91108	0.234493	2.762	0.00574489	1.17283	2.95408
Psychiatric disorder	2.43446	0.0908776	9.79039	1.23818e-22	2.04212	2.91663
Employment: Key worker	1.06581	0.0869685	0.732895	0.463622	0.899582	1.26524
Employment: Not in paid employment	1.56058	0.113284	3.9287	8.54071e-05	1.24762	1.94576
Employment: Retired	1.01349	0.147425	0.0908763	0.927591	0.758272	1.35175
Employment: Student	1.27697	0.171938	1.42199	0.155029	0.906321	1.77983
Vulnerable group member	1.61359	0.0864571	5.53409	3.12845e-08	1.35891	1.90743
Pandemic worry score: 21-40	1.25019	0.100834	2.2145	0.0267946	1.02888	1.52811
Pandemic worry score: 41-60	1.66929	0.117794	4.35	1.3614e-05	1.3268	2.10613
Pandemic worry score: 61-80	2.77371	0.240656	4.23919	2.24329e-05	1.69575	4.37182
Increased loneliness during pandemic	1.17396	0.080379	1.99532	0.0460079	1.00259	1.37407
Lost someone due to COVID-19	1.1727	0.125255	1.2719	0.203408	0.91036	1.48854
Change in main economic activity	1.21534	0.0767649	2.54054	0.011068	1.04588	1.41322
Change in living situation	1.04844	0.0866206	0.54614	0.58497	0.88285	1.24002
COVID-19 illness and/or positive test	0.539313	0.21942	-2.81406	0.00489207	0.340556	0.808242
Note. Covariates are detailed in Table 3 in the main manuscript. Blue boxes indicate significant results (p < 0.0038). Minoritised gender = ‘Transgender’, ‘Non-binary’, and ‘Prefer to self-define’; Racially minoritised = ‘Arab’, ‘Asian’, ‘Black’, ‘Mixed race’, and ‘Other’. The exact definition of all other variables are in the Supplementary materials. Reference category for age is 46-55 years, fo…

## Sheet: Sens C - Binge eating
Sensitivity analysis C = analysis in which we specified that participants must have answered ‘No’ at least three times to be considered to not have experienced the outcome during the monitoring period (n = 19,500)
Exposure	Odds ratio	Standard error	statistic	P value	Lower confidence interval	Higher confidence interval
Age: 16-25 years	1.70118	0.0730982	7.26861	3.6321e-13	1.4737	1.96281
Age: 26-35 years	1.20032	0.0617311	2.95781	0.00309831	1.06324	1.35437
Age: 36-45 years	1.11999	0.0581704	1.94811	0.0514013	0.999103	1.25502
Age: 56-65 years	0.720344	0.046775	-7.01286	2.33503e-12	0.657259	0.789537
Age: 66-70 years	0.52191	0.0618863	-10.5074	7.99043e-26	0.461997	0.588862
Age: 71+ years	0.446342	0.0653096	-12.3515	4.7829e-35	0.392368	0.506875
Female	1.64884	0.0367236	13.6172	3.1667e-42	1.5347	1.77233
Racially minoritised	1.97619	0.0901556	7.55549	4.1729e-14	1.65444	2.35627
Minoritised gender	1.27915	0.146485	1.68067	0.0928275	0.956501	1.69995
Psychiatric disorder	2.0434	0.0388206	18.4081	1.13114e-75	1.89399	2.20531
Employment: Key worker	1.33717	0.0458159	6.34187	2.26994e-10	1.22253	1.46306
Employment: Not in paid employment	1.57709	0.0633357	7.19308	6.33451e-13	1.39274	1.78528
Employment: Retired	0.970644	0.0620263	-0.480372	0.630963	0.85959	1.09621
Employment: Student	1.30875	0.119122	2.25879	0.0238962	1.03534	1.65183
Vulnerable group member	1.476	0.0423246	9.19876	3.62115e-20	1.35831	1.60346
Pandemic worry score: 21-40	1.47392	0.0466247	8.32024	8.77876e-17	1.34569	1.61558
Pandemic worry score: 41-60	2.54298	0.059468	15.6948	1.64274e-55	2.26352	2.8578
Pandemic worry score: 61-80	3.78978	0.186397	7.14771	8.82404e-13	2.63338	5.47629
Increased loneliness during pandemic	1.13462	0.0406662	3.10579	0.00189771	1.0476	1.22865
Lost someone due to COVID-19	0.810139	0.0649228	-3.24307	0.00118249	0.712435	0.918972
Change in main economic activity	0.888977	0.0409422	-2.8744	0.00404801	0.820409	0.963239
Change in living situation	0.662084	0.0461105	-8.94293	3.78987e-19	0.604596	0.724389
COVID-19 illness and/or positive test	0.293227	0.111534	-10.9994	3.84844e-28	0.234197	0.362802
Note. Covariates are detailed in Table 3 in the main manuscript. Blue boxes indicate significant results (p < 0.0038). Minoritised gender = ‘Transgender’, ‘Non-binary’, and ‘Prefer to self-define’; Racially minoritised = ‘Arab’, ‘Asian’, ‘Black’, ‘Mixed race’, and ‘Other’. The exact definition of all other variables are in the Supplementary materials. Reference category for age is 46-55 years, fo…

## Sheet: Sens C - Low weight
Sensitivity analysis C = analysis in which we specified that participants must have answered ‘No’ at least three times to be considered to not have experienced the outcome during the monitoring period (n = 18,509)
Exposure	Odds ratio	Standard error	statistic	P value	Lower confidence interval	Higher confidence interval
Age: 16-25 years	2.49234	0.0850292	10.7401	6.59622e-27	2.10826	2.94254
Age: 26-35 years	0.882557	0.0828606	-1.50773	0.131623	0.749244	1.03691
Age: 36-45 years	0.979685	0.0769147	-0.266847	0.789587	0.841871	1.13822
Age: 56-65 years	0.87251	0.0607199	-2.24607	0.0246993	0.774743	0.982986
Age: 66-70 years	0.683827	0.0805123	-4.7204	2.35383e-06	0.583255	0.799796
Age: 71+ years	0.799153	0.0788641	-2.8429	0.00447056	0.68396	0.931832
Female	0.984357	0.0448912	-0.351215	0.725427	0.901726	1.07524
Racially minoritised	1.89806	0.107567	5.95752	2.5609e-09	1.53146	2.33559
Minoritised gender	1.32695	0.172172	1.64304	0.100375	0.937454	1.84365
Psychiatric disorder	1.74909	0.0511252	10.9358	7.77449e-28	1.58286	1.93415
Employment: Key worker	1.26227	0.0611766	3.80725	0.000140523	1.12015	1.42379
Employment: Not in paid employment	1.68076	0.0780479	6.65291	2.87349e-11	1.44182	1.958
Employment: Retired	1.0161	0.0802378	0.199071	0.842207	0.868441	1.18948
Employment: Student	1.80897	0.135894	4.36189	1.28942e-05	1.38376	2.3578
Vulnerable group member	1.99147	0.0519187	13.2683	3.53407e-40	1.79818	2.2041
Pandemic worry score: 21-40	1.37043	0.0613311	5.13803	2.7763e-07	1.21616	1.54676
Pandemic worry score: 41-60	2.3101	0.0746198	11.2208	3.22489e-29	1.9964	2.67489
Pandemic worry score: 61-80	4.6815	0.185641	8.31509	9.16859e-17	3.23956	6.71535
Increased loneliness during pandemic	1.02074	0.0520697	0.394181	0.693448	0.921521	1.13021
Lost someone due to COVID-19	0.874309	0.0789876	-1.70054	0.089029	0.747056	1.01835
Change in main economic activity	0.920921	0.0530676	-1.55237	0.120573	0.829956	1.0219
Change in living situation	0.738083	0.0576489	-5.26808	1.37854e-07	0.658655	0.825692
COVID-19 illness and/or positive test	0.4157	0.128689	-6.82102	9.03979e-12	0.320203	0.530704
Note. Covariates are detailed in Table 3 in the main manuscript. Blue boxes indicate significant results (p < 0.0038). Minoritised gender = ‘Transgender’, ‘Non-binary’, and ‘Prefer to self-define’; Racially minoritised = ‘Arab’, ‘Asian’, ‘Black’, ‘Mixed race’, and ‘Other’. The exact definition of all other variables are in the Supplementary materials. Reference category for age is 46-55 years, fo…

[truncated: 6 more sheets: Sens C- Suic self-harm ideation, Sens C - Self-harm, Sens D - Binge eating, Sens D - Low weight, Sens D- Suic self-harm ideation, Sens D - Self-harm]
